# Supplementary material for: A systematic review on the role of biosecurity to prevent or control colibacillosis in broiler production
Source: Poult Sci. 2024 Jun 6;103(8):103955. doi: 10.1016/j.psj.2024.103955 (PMC11255943; doi:10.1016/j.psj.2024.103955)
Supplement: Supplementary file 1 [file mmc1.xlsx]

## Sheet: Supplementary Table 1
Supplementary Table 1: search strategy applied in MEDLINE via PubMed for the original search run in November 2021.
Search number	Query	Sort By	Filters	Search Details	Results	Time
6	#3 AND #4 AND #5			("chicken*"[Title/Abstract] OR "poultry*"[Title/Abstract] OR "flock*"[Title/Abstract] OR "gallus"[Title/Abstract] OR "broiler*"[Title/Abstract]) AND ("Biosecurity"[Title/Abstract] OR "clean*"[Title/Abstract] OR "disinfect*"[Title/Abstract] OR "disinfest*"[Title/Abstract] OR "Pest"[Title/Abstract] OR "insect*"[Title/Abstract] OR "vermin*"[Title/Abstract] OR "rodent*"[Title/Abstract] OR "Fomites"[T…	532	05:45:23
5	"colibacillosis"[Title/Abstract] OR "colisepticaemia"[Title/Abstract] OR "peritonitis"[Title/Abstract] OR "coli"[Title/Abstract] OR "Escherichia"[Title/Abstract] OR "coliform"[Title/Abstract] OR "colisepticemia"[Title/Abstract] OR "coligranuloma"[Title/Abstract] OR "Hjarre’s"[Title/Abstract] OR "air sac disease"[Title/Abstract] OR "cellulitis"[Title/Abstract] OR "osteomyelitis"[Title/Abstract] OR…			"colibacillosis"[Title/Abstract] OR "colisepticaemia"[Title/Abstract] OR "peritonitis"[Title/Abstract] OR "coli"[Title/Abstract] OR "Escherichia"[Title/Abstract] OR "coliform"[Title/Abstract] OR "colisepticemia"[Title/Abstract] OR "coligranuloma"[Title/Abstract] OR "Hjarre's"[Title/Abstract] OR "air sac disease"[Title/Abstract] OR "cellulitis"[Title/Abstract] OR "osteomyelitis"[Title/Abstract] OR…	505248	05:43:15
4	"Biosecurity"[Title/Abstract] OR "Clean*"[Title/Abstract] OR "Disinfect*"[Title/Abstract] OR "Disinfest*"[Title/Abstract] OR "Pest "[Title/Abstract] OR "Insect*"[Title/Abstract] OR "Vermin*"[Title/Abstract] OR "Rodent*"[Title/Abstract] OR "Fomites "[Title/Abstract] OR "Sanit*"[Title/Abstract] OR "Hygien*"[Title/Abstract] OR "All in-all out"[Title/Abstract] OR "Downtime"[Title/Abstract] OR "Turnar…			"Biosecurity"[Title/Abstract] OR "clean*"[Title/Abstract] OR "disinfect*"[Title/Abstract] OR "disinfest*"[Title/Abstract] OR "Pest"[Title/Abstract] OR "insect*"[Title/Abstract] OR "vermin*"[Title/Abstract] OR "rodent*"[Title/Abstract] OR "Fomites"[Title/Abstract] OR "sanit*"[Title/Abstract] OR "hygien*"[Title/Abstract] OR "All in-all out"[Title/Abstract] OR "Downtime"[Title/Abstract] OR "Turnarou…	549792	05:42:54
3	"chicken*"[Title/Abstract] OR "poultry*"[Title/Abstract] OR "flock*"[Title/Abstract] OR "gallus"[Title/Abstract] OR "broiler*"[Title/Abstract]			"chicken*"[Title/Abstract] OR "poultry*"[Title/Abstract] OR "flock*"[Title/Abstract] OR "gallus"[Title/Abstract] OR "broiler*"[Title/Abstract]	142806	05:42:03
2	("chicken*"[Title/Abstract] OR "poultry*"[Title/Abstract] OR "flock*"[Title/Abstract] OR "gallus"[Title/Abstract] OR "broiler*")[Title/Abstract] AND ("Biosecurity"[Title/Abstract] OR "Clean*"[Title/Abstract] OR "Disinfect*"[Title/Abstract] OR "Disinfest*"[Title/Abstract] OR "Pest "[Title/Abstract] OR "Insect*"[Title/Abstract] OR "Vermin*"[Title/Abstract] OR "Rodent*"[Title/Abstract] OR "Fomites "…			("chicken*"[Title/Abstract] OR "poultry*"[Title/Abstract] OR "flock*"[Title/Abstract] OR "gallus"[Title/Abstract] OR "broiler*"[All Fields]) AND ("Biosecurity"[Title/Abstract] OR "clean*"[Title/Abstract] OR "disinfect*"[Title/Abstract] OR "disinfest*"[Title/Abstract] OR "Pest"[Title/Abstract] OR "insect*"[Title/Abstract] OR "vermin*"[Title/Abstract] OR "rodent*"[Title/Abstract] OR "Fomites"[Title…	532	05:36:57
1	("chicken*" OR "poultry*" OR "flock*" OR "gallus" OR "broiler*") AND ("Biosecurity" OR "Clean*" OR "Disinfect*" OR "Disinfest*" OR "Pest " OR "Insect*" OR "Vermin*" OR "Rodent*" OR "Fomites " OR "Sanit*" OR "Hygien*" OR "All in-all out" OR "Downtime" OR "Turnaround" OR "Biological break" OR "Filter zone " OR "Danish entry system" OR "Footdips" OR "Visitor*" OR "Thinning" OR "Depopulation") AND ("…			("chicken*"[All Fields] OR "poultry*"[All Fields] OR "flock*"[All Fields] OR "gallus"[All Fields] OR "broiler*"[All Fields]) AND ("Biosecurity"[All Fields] OR "clean*"[All Fields] OR "disinfect*"[All Fields] OR "disinfest*"[All Fields] OR "Pest"[All Fields] OR "insect*"[All Fields] OR "vermin*"[All Fields] OR "rodent*"[All Fields] OR "Fomites"[All Fields] OR "sanit*"[All Fields] OR "hygien*"[All …	1191	05:35:13
