# Supplementary material for: A systematic review on the role of biosecurity to prevent or control colibacillosis in broiler production
Source: Poult Sci. 2024 Jun 6;103(8):103955. doi: 10.1016/j.psj.2024.103955 (PMC11255943; doi:10.1016/j.psj.2024.103955)
Supplement: Supplementary file 2 [file mmc2.xlsx]

## Sheet: Supplementary Table 2
Supplementary Table 2: search strategy applied in MEDLINE via PubMed for the additional search run in April 2023.
Search number	Query	Sort By	Filters	Search Details	Results	Time
6	#3 AND #4 AND #5			("chicken*"[Title/Abstract] OR "poultry*"[Title/Abstract] OR "flock*"[Title/Abstract] OR "gallus"[Title/Abstract] OR "broiler*"[Title/Abstract]) AND ("Biosecurity"[Title/Abstract] OR "clean*"[Title/Abstract] OR "disinfect*"[Title/Abstract] OR "disinfest*"[Title/Abstract] OR "Pest"[Title/Abstract] OR "insect*"[Title/Abstract] OR "vermin*"[Title/Abstract] OR "rodent*"[Title/Abstract] OR "Fomites"[T…	626	09:35:19
5	colibacillosis[Title/Abstract] OR colisepticaemia[Title/Abstract] OR peritonitis[Title/Abstract] OR coli[Title/Abstract] OR Escherichia[Title/Abstract] OR coliform[Title/Abstract] OR colisepticemia[Title/Abstract] OR coligranuloma[Title/Abstract] OR "Hjarre’s"[Title/Abstract] OR "air sac disease"[Title/Abstract] OR cellulitis[Title/Abstract] OR osteomyelitis[Title/Abstract] OR "brittle bone disea…			"colibacillosis"[Title/Abstract] OR "colisepticaemia"[Title/Abstract] OR "peritonitis"[Title/Abstract] OR "coli"[Title/Abstract] OR "Escherichia"[Title/Abstract] OR "coliform"[Title/Abstract] OR "colisepticemia"[Title/Abstract] OR "coligranuloma"[Title/Abstract] OR "Hjarre's"[Title/Abstract] OR "air sac disease"[Title/Abstract] OR "cellulitis"[Title/Abstract] OR "osteomyelitis"[Title/Abstract] OR…	538907	09:35:03
4	Biosecurity[Title/Abstract] OR Clean*[Title/Abstract] OR Disinfect*[Title/Abstract] OR Disinfest*[Title/Abstract] OR Pest[Title/Abstract] OR Insect*[Title/Abstract] OR Vermin*[Title/Abstract] OR Rodent*[Title/Abstract] OR Fomites[Title/Abstract] OR Sanit*[Title/Abstract] OR Hygien*[Title/Abstract] OR "All in-all out"[Title/Abstract] OR Downtime[Title/Abstract] OR Turnaround[Title/Abstract] OR "Bi…			"Biosecurity"[Title/Abstract] OR "clean*"[Title/Abstract] OR "disinfect*"[Title/Abstract] OR "disinfest*"[Title/Abstract] OR "Pest"[Title/Abstract] OR "insect*"[Title/Abstract] OR "vermin*"[Title/Abstract] OR "rodent*"[Title/Abstract] OR "Fomites"[Title/Abstract] OR "sanit*"[Title/Abstract] OR "hygien*"[Title/Abstract] OR "All in-all out"[Title/Abstract] OR "Downtime"[Title/Abstract] OR "Turnarou…	602652	09:34:35
3	chicken*[Title/Abstract] OR poultry*[Title/Abstract] OR flock*[Title/Abstract] OR gallus[Title/Abstract] OR broiler*[Title/Abstract]			"chicken*"[Title/Abstract] OR "poultry*"[Title/Abstract] OR "flock*"[Title/Abstract] OR "gallus"[Title/Abstract] OR "broiler*"[Title/Abstract]	153300	09:33:51
