# Supplementary material for: A systematic review on the role of biosecurity to prevent or control colibacillosis in broiler production
Source: Poult Sci. 2024 Jun 6;103(8):103955. doi: 10.1016/j.psj.2024.103955 (PMC11255943; doi:10.1016/j.psj.2024.103955)
Supplement: Supplementary file 5 [file mmc5.xlsx]

## Sheet: Data extraction sheet_Eggs
Supplementary Table 5: data extraction sheet concerning eggs
Title of the study	Author (just first author)	Country	Language	Year of publication	Journal of publication	Type of study (RCT, ND)	Duration of the study (days, ND)	Study design (cross sectional study, longitudinal study, ND)	Poultry production chain step (hatchery, farm, ND)	Population (eggs, chicks, ND)	Group ID	Group typology (commercial, experimental flocks, ND)	Origin	Group size (number of birds, ND)	Breed	Sex (M, F, both, ND)	Infection with E.coli (day)	Treatment before infection with E. coli (days, ND)	Treatment before infection with E. coli (how, ND)	Type of biosecurity measure	Application of biosecurity measure (how, ND)	Duration of exposure to the biosecurity measure (hours, ND)	Production stage/age of birds when intervention was applied (days, ND)	Production stage/age of birds when outcome(s) were measured (days, ND)	Duration of infection (days, ND)	Fertile eggs (number, ND)	Number of hatched chickens (number, NA) - Hatchability of fertile eggs	Mortality events due to E. coli (number, NA)	Mortality observations (start, NA)	Mortality observations (end, NA)	Mortality observations duration (days, NA)	References (how to cite the paper)	Indicated or not	Comments
Comparison of Virkon S and Formaldehyde on hatchability and survival rate of chicks in disinfection of fertile eggs	Gholami-Ahangaran, M.	Iran	English	2016	Revue Med. Vet	RCT	28 (21 incubation + 7 care period)	Longitudinal study	Hatchery	Eggs	Group 1	ND	Behjoujeh Zagros Aviculture (Chaharmahal-va-Bakhtiyari province, Iran)	30 eggs (with 3 replicates)	ND	ND	No artificial contamination of Eggs	ND	ND	Exposition of eggs to Virkon S 1/100 diluition	1500 ppm (prepared solution in the volume of one ml) sprayed on each egg. After spraying, fertile eggs remained in room temperature for drying.	ND	0, disinfected in the breeder farm (2 hours after laying)	22	ND	30	15	2	Start, laying day	End, hatching day	22	Gholami-Ahangaran, Majid, Sh Shahzamani and Mansureh Yazdkhasti. “Comparison of Virkon S ® and Formaldehyde on hatchability and survival rate of chicks in disinfection of fertile eggs.” (2016).
Comparison of Virkon S and Formaldehyde on hatchability and survival rate of chicks in disinfection of fertile eggs	Gholami-Ahangaran, M.	Iran	English	2016	Revue Med. Vet	RCT	28 (21 incubation + 7 care period)	Longitudinal study	Hatchery	Eggs	Group 2	ND	Behjoujeh Zagros Aviculture (Chaharmahal-va-Bakhtiyari province, Iran)	30 eggs (with 3 replicates)	ND	ND	No artificial contamination of Eggs	ND	ND	Exposition of eggs to Virkon S 1/200 diluition	1500 ppm (prepared solution in the volume of one ml) sprayed on each egg. After spraying, fertile eggs remained in room temperature for drying.	ND	0, disinfected in the breeder farm (2 hours after laying)	22	ND	30	23	1	Start, laying day	End, hatching day	22	Gholami-Ahangaran, Majid, Sh Shahzamani and Mansureh Yazdkhasti. “Comparison of Virkon S ® and Formaldehyde on hatchability and survival rate of chicks in disinfection of fertile eggs.” (2016).
Comparison of Virkon S and Formaldehyde on hatchability and survival rate of chicks in disinfection of fertile eggs	Gholami-Ahangaran, M.	Iran	English	2016	Revue Med. Vet	RCT	28 (21 incubation + 7 care period)	Longitudinal study	Hatchery	Eggs	Group 3	ND	Behjoujeh Zagros Aviculture (Chaharmahal-va-Bakhtiyari province, Iran)	30 eggs (with 3 replicates)	ND	ND	No artificial contamination of Eggs	ND	ND	Exposition of eggs to formaldehyde	Disinfected in incubator (usual dose and method, with commercial conditions)	ND	0, disinfected in the breeder farm (2 hours after laying)	22	ND	30	25	0	Start, laying day	End, hatching day	22	Gholami-Ahangaran, Majid, Sh Shahzamani and Mansureh Yazdkhasti. “Comparison of Virkon S ® and Formaldehyde on hatchability and survival rate of chicks in disinfection of fertile eggs.” (2016).
Comparison of Virkon S and Formaldehyde on hatchability and survival rate of chicks in disinfection of fertile eggs	Gholami-Ahangaran, M.	Iran	English	2016	Revue Med. Vet	RCT	28 (21 incubation + 7 care period)	Longitudinal study	Hatchery	Eggs	Control	ND	Behjoujeh Zagros Aviculture (Chaharmahal-va-Bakhtiyari province, Iran)	30 eggs (with 3 replicates)	ND	ND	No artificial contamination of Eggs	ND	ND	Exposition of eggs to sterile water	ND	ND	0, disinfected in the breeder farm (2 hours after laying)	22	ND	30	27	3	Start, laying day	End, hatching day	22	Gholami-Ahangaran, Majid, Sh Shahzamani and Mansureh Yazdkhasti. “Comparison of Virkon S ® and Formaldehyde on hatchability and survival rate of chicks in disinfection of fertile eggs.” (2016).
Fumigating broiler hatching eggs with lysozyme product (Inovapure) to reduce eggshell microbial load	Li, X.	Canada	English	2018	Poultry Science	RCT	24.3 (2 storage + 1 treatments + 21.3 incubation)	Longitudinal study	Hatchery	Eggs	Group 1	Eggs coming from a commercial breeder flock (Ross 308)	63-wk-old Ross 308 commercial flock	520 eggs (divided into 4 subsets of 130 eggs)	Ross	ND	Infected (d3 post laying) with NA-resistant E. coli for 1 min and then splitted in 4 groups	d2	Storage (after collection on field) at 15°C and 75% relative humidity	Exposition of eggs to 1.5% LP	Fumigated for 10 minutes in the same fumigation room, order of fumigation randomized. After sanitation, all treated eggs were distributed into 8 incubators with 2 incubators per treatment. Briefly, 2 subsets of eggs per each sanitation treatment were randomly selected and incubated in 1 of 8 Chick Master G90 incubators (Chick Master, Medina, Ohio), the remaining 2 subsets of eggs with the same sa…	10 minutes	d3 after collection of eggs on field (not specified in the text) and before the beginning of incubation	d21.3 (52hrs of incubation)	ND	311	289	11	d1 of incubation	d7 of incubation	7	Xujie Li, Derek Anderson, Bruce Rathgeber, Nancy McLean, Janice MacIsaac, Fumigating broiler hatching eggs with lysozyme product (Inovapure) to reduce eggshell microbial load, Poultry Science, Volume 97, Issue 12, 2018, Pages 4252-4261, ISSN 0032-5791, https://doi.org/10.3382/ps/pey288. (https://www.sciencedirect.com/science/article/pii/S0032579119302548)
Fumigating broiler hatching eggs with lysozyme product (Inovapure) to reduce eggshell microbial load	Li, X.	Canada	English	2018	Poultry Science	RCT	24.3 (2 storage + 1 treatments + 21.3 incubation)	Longitudinal study	Hatchery	Eggs	Group 2	Eggs coming from a commercial breeder flock (Ross 308)	63-wk-old Ross 308 commercial flock	520 eggs (divided into 4 subsets of 130 eggs)	Ross	ND	Infected (d3 post laying) with NA-resistant E. coli for 1 min and then splitted in 4 groups	d2	Storage (after collection on field) at 15°C and 75% relative humidity	Exposition of eggs to 3.0% LP	Fumigated for 10 minutes in the same fumigation room, order of fumigation randomized. After sanitation, all treated eggs were distributed into 8 incubators with 2 incubators per treatment. Briefly, 2 subsets of eggs per each sanitation treatment were randomly selected and incubated in 1 of 8 Chick Master G90 incubators (Chick Master, Medina, Ohio), the remaining 2 subsets of eggs with the same sa…	10 minutes	d3 after collection of eggs on field (not specified in the text) and before the beginning of incubation	d21.3 (52hrs of incubation)	ND	309	277	22	d1 of incubation	d7 of incubation	7	Xujie Li, Derek Anderson, Bruce Rathgeber, Nancy McLean, Janice MacIsaac, Fumigating broiler hatching eggs with lysozyme product (Inovapure) to reduce eggshell microbial load, Poultry Science, Volume 97, Issue 12, 2018, Pages 4252-4261, ISSN 0032-5791, https://doi.org/10.3382/ps/pey288. (https://www.sciencedirect.com/science/article/pii/S0032579119302548)
Fumigating broiler hatching eggs with lysozyme product (Inovapure) to reduce eggshell microbial load	Li, X.	Canada	English	2018	Poultry Science	RCT	24.3 (2 storage + 1 treatments + 21.3 incubation)	Longitudinal study	Hatchery	Eggs	Group 3	Eggs coming from a commercial breeder flock (Ross 308)	63-wk-old Ross 308 commercial flock	520 eggs (divided into 4 subsets of 130 eggs)	Ross	ND	Infected (d3 post laying) with NA-resistant E. coli for 1 min and then splitted in 4 groups	d2	Storage (after collection on field) at 15°C and 75% relative humidity	Exposition of eggs to 0.125% QA	Fumigated for 10 minutes in the same fumigation room, order of fumigation randomized. After sanitation, all treated eggs were distributed into 8 incubators with 2 incubators per treatment. Briefly, 2 subsets of eggs per each sanitation treatment were randomly selected and incubated in 1 of 8 Chick Master G90 incubators (Chick Master, Medina, Ohio), the remaining 2 subsets of eggs with the same sa…	10 minutes	d3 after collection of eggs on field (not specified in the text) and before the beginning of incubation	d21.3 (52hrs of incubation)	ND	314	282	18	d1 of incubation	d7 of incubation	7	Xujie Li, Derek Anderson, Bruce Rathgeber, Nancy McLean, Janice MacIsaac, Fumigating broiler hatching eggs with lysozyme product (Inovapure) to reduce eggshell microbial load, Poultry Science, Volume 97, Issue 12, 2018, Pages 4252-4261, ISSN 0032-5791, https://doi.org/10.3382/ps/pey288. (https://www.sciencedirect.com/science/article/pii/S0032579119302548)
Fumigating broiler hatching eggs with lysozyme product (Inovapure) to reduce eggshell microbial load	Li, X.	Canada	English	2018	Poultry Science	RCT	24.3 (2 storage + 1 treatments + 21.3 incubation)	Longitudinal study	Hatchery	Eggs	Control	Eggs coming from a commercial breeder flock (Ross 308)	63-wk-old Ross 308 commercial flock	520 eggs (divided into 4 subsets of 130 eggs)	Ross	ND	Infected (d3 post laying) with NA-resistant E. coli for 1 min and then splitted in 4 groups	d2	Storage (after collection on field) at 15°C and 75% relative humidity	Exposition of eggs to water control	Fumigated for 10 minutes in the same fumigation room, order of fumigation randomized. After sanitation, all treated eggs were distributed into 8 incubators with 2 incubators per treatment. Briefly, 2 subsets of eggs per each sanitation treatment were randomly selected and incubated in 1 of 8 Chick Master G90 incubators (Chick Master, Medina, Ohio), the remaining 2 subsets of eggs with the same sa…	10 minutes	d3 after collection of eggs on field (not specified in the text) and before the beginning of incubation	d21.3 (52hrs of incubation)	ND	313	281	20	d1 of incubation	d7 of incubation	7	Xujie Li, Derek Anderson, Bruce Rathgeber, Nancy McLean, Janice MacIsaac, Fumigating broiler hatching eggs with lysozyme product (Inovapure) to reduce eggshell microbial load, Poultry Science, Volume 97, Issue 12, 2018, Pages 4252-4261, ISSN 0032-5791, https://doi.org/10.3382/ps/pey288. (https://www.sciencedirect.com/science/article/pii/S0032579119302548)
Fumigating broiler hatching eggs with lysozyme product (Inovapure) to reduce eggshell microbial load	Li, X.	Canada	English	2018	Poultry Science	RCT	24.3 (2 storage + 1 treatments + 21.3 incubation)	Longitudinal study	Hatchery	Eggs	Group 1	Eggs coming from a commercial breeder flock (Ross 308)	63-wk-old Ross 308 commercial flock	520 eggs (divided into 4 subsets of 130 eggs)	Ross	ND	Infected (d3 post laying) with NA-resistant E. coli for 1 min and then splitted in 4 groups	d2	Storage (after collection on field) at 15°C and 75% relative humidity	Exposition of eggs to 1.5% LP	Fumigated for 10 minutes in the same fumigation room, order of fumigation randomized. After sanitation, all treated eggs were distributed into 8 incubators with 2 incubators per treatment. Briefly, 2 subsets of eggs per each sanitation treatment were randomly selected and incubated in 1 of 8 Chick Master G90 incubators (Chick Master, Medina, Ohio), the remaining 2 subsets of eggs with the same sa…	10 minutes	d3 after collection of eggs on field (not specified in the text) and before the beginning of incubation	d21.3 (52hrs of incubation)	ND	311	289	5	d8 of incubation	d14 of incubation	7	Xujie Li, Derek Anderson, Bruce Rathgeber, Nancy McLean, Janice MacIsaac, Fumigating broiler hatching eggs with lysozyme product (Inovapure) to reduce eggshell microbial load, Poultry Science, Volume 97, Issue 12, 2018, Pages 4252-4261, ISSN 0032-5791, https://doi.org/10.3382/ps/pey288. (https://www.sciencedirect.com/science/article/pii/S0032579119302548)
Fumigating broiler hatching eggs with lysozyme product (Inovapure) to reduce eggshell microbial load	Li, X.	Canada	English	2018	Poultry Science	RCT	24.3 (2 storage + 1 treatments + 21.3 incubation)	Longitudinal study	Hatchery	Eggs	Group 2	Eggs coming from a commercial breeder flock (Ross 308)	63-wk-old Ross 308 commercial flock	520 eggs (divided into 4 subsets of 130 eggs)	Ross	ND	Infected (d3 post laying) with NA-resistant E. coli for 1 min and then splitted in 4 groups	d2	Storage (after collection on field) at 15°C and 75% relative humidity	Exposition of eggs to 3.0% LP	Fumigated for 10 minutes in the same fumigation room, order of fumigation randomized. After sanitation, all treated eggs were distributed into 8 incubators with 2 incubators per treatment. Briefly, 2 subsets of eggs per each sanitation treatment were randomly selected and incubated in 1 of 8 Chick Master G90 incubators (Chick Master, Medina, Ohio), the remaining 2 subsets of eggs with the same sa…	10 minutes	d3 after collection of eggs on field (not specified in the text) and before the beginning of incubation	d21.3 (52hrs of incubation)	ND	309	277	4	d8 of incubation	d14 of incubation	7	Xujie Li, Derek Anderson, Bruce Rathgeber, Nancy McLean, Janice MacIsaac, Fumigating broiler hatching eggs with lysozyme product (Inovapure) to reduce eggshell microbial load, Poultry Science, Volume 97, Issue 12, 2018, Pages 4252-4261, ISSN 0032-5791, https://doi.org/10.3382/ps/pey288. (https://www.sciencedirect.com/science/article/pii/S0032579119302548)
Fumigating broiler hatching eggs with lysozyme product (Inovapure) to reduce eggshell microbial load	Li, X.	Canada	English	2018	Poultry Science	RCT	24.3 (2 storage + 1 treatments + 21.3 incubation)	Longitudinal study	Hatchery	Eggs	Group 3	Eggs coming from a commercial breeder flock (Ross 308)	63-wk-old Ross 308 commercial flock	520 eggs (divided into 4 subsets of 130 eggs)	Ross	ND	Infected (d3 post laying) with NA-resistant E. coli for 1 min and then splitted in 4 groups	d2	Storage (after collection on field) at 15°C and 75% relative humidity	Exposition of eggs to 0.125% QA	Fumigated for 10 minutes in the same fumigation room, order of fumigation randomized. After sanitation, all treated eggs were distributed into 8 incubators with 2 incubators per treatment. Briefly, 2 subsets of eggs per each sanitation treatment were randomly selected and incubated in 1 of 8 Chick Master G90 incubators (Chick Master, Medina, Ohio), the remaining 2 subsets of eggs with the same sa…	10 minutes	d3 after collection of eggs on field (not specified in the text) and before the beginning of incubation	d21.3 (52hrs of incubation)	ND	314	282	7	d8 of incubation	d14 of incubation	7	Xujie Li, Derek Anderson, Bruce Rathgeber, Nancy McLean, Janice MacIsaac, Fumigating broiler hatching eggs with lysozyme product (Inovapure) to reduce eggshell microbial load, Poultry Science, Volume 97, Issue 12, 2018, Pages 4252-4261, ISSN 0032-5791, https://doi.org/10.3382/ps/pey288. (https://www.sciencedirect.com/science/article/pii/S0032579119302548)
Fumigating broiler hatching eggs with lysozyme product (Inovapure) to reduce eggshell microbial load	Li, X.	Canada	English	2018	Poultry Science	RCT	24.3 (2 storage + 1 treatments + 21.3 incubation)	Longitudinal study	Hatchery	Eggs	Control	Eggs coming from a commercial breeder flock (Ross 308)	63-wk-old Ross 308 commercial flock	520 eggs (divided into 4 subsets of 130 eggs)	Ross	ND	Infected (d3 post laying) with NA-resistant E. coli for 1 min and then splitted in 4 groups	d2	Storage (after collection on field) at 15°C and 75% relative humidity	Exposition of eggs to water control	Fumigated for 10 minutes in the same fumigation room, order of fumigation randomized. After sanitation, all treated eggs were distributed into 8 incubators with 2 incubators per treatment. Briefly, 2 subsets of eggs per each sanitation treatment were randomly selected and incubated in 1 of 8 Chick Master G90 incubators (Chick Master, Medina, Ohio), the remaining 2 subsets of eggs with the same sa…	10 minutes	d3 after collection of eggs on field (not specified in the text) and before the beginning of incubation	d21.3 (52hrs of incubation)	ND	313	281	5	d8 of incubation	d14 of incubation	7	Xujie Li, Derek Anderson, Bruce Rathgeber, Nancy McLean, Janice MacIsaac, Fumigating broiler hatching eggs with lysozyme product (Inovapure) to reduce eggshell microbial load, Poultry Science, Volume 97, Issue 12, 2018, Pages 4252-4261, ISSN 0032-5791, https://doi.org/10.3382/ps/pey288. (https://www.sciencedirect.com/science/article/pii/S0032579119302548)
Fumigating broiler hatching eggs with lysozyme product (Inovapure) to reduce eggshell microbial load	Li, X.	Canada	English	2018	Poultry Science	RCT	24.3 (2 storage + 1 treatments + 21.3 incubation)	Longitudinal study	Hatchery	Eggs	Group 1	Eggs coming from a commercial breeder flock (Ross 308)	63-wk-old Ross 308 commercial flock	520 eggs (divided into 4 subsets of 130 eggs)	Ross	ND	Infected (d3 post laying) with NA-resistant E. coli for 1 min and then splitted in 4 groups	d2	Storage (after collection on field) at 15°C and 75% relative humidity	Exposition of eggs to 1.5% LP	Fumigated for 10 minutes in the same fumigation room, order of fumigation randomized. After sanitation, all treated eggs were distributed into 8 incubators with 2 incubators per treatment. Briefly, 2 subsets of eggs per each sanitation treatment were randomly selected and incubated in 1 of 8 Chick Master G90 incubators (Chick Master, Medina, Ohio), the remaining 2 subsets of eggs with the same sa…	10 minutes	d3 after collection of eggs on field (not specified in the text) and before the beginning of incubation	d21.3 (52hrs of incubation)	ND	311	289	5	d15 of incubation	d24.3 of incubation (end)	7	Xujie Li, Derek Anderson, Bruce Rathgeber, Nancy McLean, Janice MacIsaac, Fumigating broiler hatching eggs with lysozyme product (Inovapure) to reduce eggshell microbial load, Poultry Science, Volume 97, Issue 12, 2018, Pages 4252-4261, ISSN 0032-5791, https://doi.org/10.3382/ps/pey288. (https://www.sciencedirect.com/science/article/pii/S0032579119302548)
Fumigating broiler hatching eggs with lysozyme product (Inovapure) to reduce eggshell microbial load	Li, X.	Canada	English	2018	Poultry Science	RCT	24.3 (2 storage + 1 treatments + 21.3 incubation)	Longitudinal study	Hatchery	Eggs	Group 2	Eggs coming from a commercial breeder flock (Ross 308)	63-wk-old Ross 308 commercial flock	520 eggs (divided into 4 subsets of 130 eggs)	Ross	ND	Infected (d3 post laying) with NA-resistant E. coli for 1 min and then splitted in 4 groups	d2	Storage (after collection on field) at 15°C and 75% relative humidity	Exposition of eggs to 3.0% LP	Fumigated for 10 minutes in the same fumigation room, order of fumigation randomized. After sanitation, all treated eggs were distributed into 8 incubators with 2 incubators per treatment. Briefly, 2 subsets of eggs per each sanitation treatment were randomly selected and incubated in 1 of 8 Chick Master G90 incubators (Chick Master, Medina, Ohio), the remaining 2 subsets of eggs with the same sa…	10 minutes	d3 after collection of eggs on field (not specified in the text) and before the beginning of incubation	d21.3 (52hrs of incubation)	ND	309	277	6	d15 of incubation	d24.3 of incubation (end)	7	Xujie Li, Derek Anderson, Bruce Rathgeber, Nancy McLean, Janice MacIsaac, Fumigating broiler hatching eggs with lysozyme product (Inovapure) to reduce eggshell microbial load, Poultry Science, Volume 97, Issue 12, 2018, Pages 4252-4261, ISSN 0032-5791, https://doi.org/10.3382/ps/pey288. (https://www.sciencedirect.com/science/article/pii/S0032579119302548)
Fumigating broiler hatching eggs with lysozyme product (Inovapure) to reduce eggshell microbial load	Li, X.	Canada	English	2018	Poultry Science	RCT	24.3 (2 storage + 1 treatments + 21.3 incubation)	Longitudinal study	Hatchery	Eggs	Group 3	Eggs coming from a commercial breeder flock (Ross 308)	63-wk-old Ross 308 commercial flock	520 eggs (divided into 4 subsets of 130 eggs)	Ross	ND	Infected (d3 post laying) with NA-resistant E. coli for 1 min and then splitted in 4 groups	d2	Storage (after collection on field) at 15°C and 75% relative humidity	Exposition of eggs to 0.125% QA	Fumigated for 10 minutes in the same fumigation room, order of fumigation randomized. After sanitation, all treated eggs were distributed into 8 incubators with 2 incubators per treatment. Briefly, 2 subsets of eggs per each sanitation treatment were randomly selected and incubated in 1 of 8 Chick Master G90 incubators (Chick Master, Medina, Ohio), the remaining 2 subsets of eggs with the same sa…	10 minutes	d3 after collection of eggs on field (not specified in the text) and before the beginning of incubation	d21.3 (52hrs of incubation)	ND	314	282	7	d15 of incubation	d24.3 of incubation (end)	7	Xujie Li, Derek Anderson, Bruce Rathgeber, Nancy McLean, Janice MacIsaac, Fumigating broiler hatching eggs with lysozyme product (Inovapure) to reduce eggshell microbial load, Poultry Science, Volume 97, Issue 12, 2018, Pages 4252-4261, ISSN 0032-5791, https://doi.org/10.3382/ps/pey288. (https://www.sciencedirect.com/science/article/pii/S0032579119302548)
Fumigating broiler hatching eggs with lysozyme product (Inovapure) to reduce eggshell microbial load	Li, X.	Canada	English	2018	Poultry Science	RCT	24.3 (2 storage + 1 treatments + 21.3 incubation)	Longitudinal study	Hatchery	Eggs	Control	Eggs coming from a commercial breeder flock (Ross 308)	63-wk-old Ross 308 commercial flock	520 eggs (divided into 4 subsets of 130 eggs)	Ross	ND	Infected (d3 post laying) with NA-resistant E. coli for 1 min and then splitted in 4 groups	d2	Storage (after collection on field) at 15°C and 75% relative humidity	Exposition of eggs to water control	Fumigated for 10 minutes in the same fumigation room, order of fumigation randomized. After sanitation, all treated eggs were distributed into 8 incubators with 2 incubators per treatment. Briefly, 2 subsets of eggs per each sanitation treatment were randomly selected and incubated in 1 of 8 Chick Master G90 incubators (Chick Master, Medina, Ohio), the remaining 2 subsets of eggs with the same sa…	10 minutes	d3 after collection of eggs on field (not specified in the text) and before the beginning of incubation	d21.3 (52hrs of incubation)	ND	313	281	7	d15 of incubation	d24.3 of incubation (end)	7	Xujie Li, Derek Anderson, Bruce Rathgeber, Nancy McLean, Janice MacIsaac, Fumigating broiler hatching eggs with lysozyme product (Inovapure) to reduce eggshell microbial load, Poultry Science, Volume 97, Issue 12, 2018, Pages 4252-4261, ISSN 0032-5791, https://doi.org/10.3382/ps/pey288. (https://www.sciencedirect.com/science/article/pii/S0032579119302548)
Development of a wild-type Escherichia coli environmental bloom model to evaluate alternatives to formaldehyde fuigation in broiler chicken hatch cabinets	Graham B.D.	USA	English	2020	Poultry Science	RCT	28 (18 incubation period + 3 hatching period + 7 post hatch)	Longitudinal study	Hatchery	Eggs	Group 1	Experiment 2 - Experimental flock (Ross 308)	ND	210 eggs	Ross	ND	Infected at d19 of incubation with isolate I1 (recovered postmortem from diseased chicks). In ovo administration of 1.00x102 confirmed cfu/200uL/embryo (Experiment 2)	ND	ND	No biosecurity measure	None	None	NA	d7 post hatch	ND	ND	Not impacted	0 (assumed)	d1 of incubation	Hatching day	21	Graham, B. D., Selby, C. M., Graham, L. E., Teague, K. D., Tellez-Isaias, G., Hargis, B. M., & Vuong, C. N. (2021). Development of a wild-type Escherichia coli environmental bloom model to evaluate alternatives to formaldehyde fumigation in broiler chicken hatch cabinets. Poultry Science, 100(3), 100975. https://doi.org/10.1016/J.PSJ.2020.12.072
Development of a wild-type Escherichia coli environmental bloom model to evaluate alternatives to formaldehyde fuigation in broiler chicken hatch cabinets	Graham B.D.	USA	English	2020	Poultry Science	RCT	28 (18 incubation period + 3 hatching period + 7 post hatch)	Longitudinal study	Hatchery	Eggs	Group 2	Experiment 2 - Experimental flock (Ross 308)	ND	210 eggs	Ross	ND	Infected at d19 of incubation with isolate I1 (recovered postmortem from diseased chicks). In ovo administration of 1.00x102 confirmed cfu/200uL/embryo (Experiment 2)	ND	ND	No biosecurity measure	None	None	NA	d7 post hatch	ND	ND	Not impacted	0 (assumed)	d1 of incubation	Hatching day	21	Graham, B. D., Selby, C. M., Graham, L. E., Teague, K. D., Tellez-Isaias, G., Hargis, B. M., & Vuong, C. N. (2021). Development of a wild-type Escherichia coli environmental bloom model to evaluate alternatives to formaldehyde fumigation in broiler chicken hatch cabinets. Poultry Science, 100(3), 100975. https://doi.org/10.1016/J.PSJ.2020.12.073
Development of a wild-type Escherichia coli environmental bloom model to evaluate alternatives to formaldehyde fuigation in broiler chicken hatch cabinets	Graham B.D.	USA	English	2020	Poultry Science	RCT	28 (18 incubation period + 3 hatching period + 7 post hatch)	Longitudinal study	Hatchery	Eggs	Group 3	Experiment 2 - Experimental flock (Ross 308)	ND	210 eggs	Ross	ND	Infected at d19 of incubation with isolate I1 (recovered postmortem from diseased chicks). In ovo administration of 1.00x102 confirmed cfu/200uL/embryo (Experiment 2)	ND	ND	Exposition of eggs to formaldehyde (contact)	Fumigation of the hatch cabinet via a drip application of 6mL of formalin every 3 h after	Every three hours for ND time, after transfer from the incubator to the hatching cabinet until 12 hours before hatch pull	Not clear, perhaps between d18-d21 (after transfer from the incubator to the hatching cabinet)	d7 post hatch	ND	ND	Not impacted	0 (assumed)	d1 of incubation	Hatching day	21	Graham, B. D., Selby, C. M., Graham, L. E., Teague, K. D., Tellez-Isaias, G., Hargis, B. M., & Vuong, C. N. (2021). Development of a wild-type Escherichia coli environmental bloom model to evaluate alternatives to formaldehyde fumigation in broiler chicken hatch cabinets. Poultry Science, 100(3), 100975. https://doi.org/10.1016/J.PSJ.2020.12.074
Development of a wild-type Escherichia coli environmental bloom model to evaluate alternatives to formaldehyde fuigation in broiler chicken hatch cabinets	Graham B.D.	USA	English	2020	Poultry Science	RCT	28 (18 incubation period + 3 hatching period + 7 post hatch)	Longitudinal study	Hatchery	Eggs	Group 4	Experiment 2 - Experimental flock (Ross 308)	ND	210 eggs	Ross	ND	Infected at d19 of incubation with isolate I1 (recovered postmortem from diseased chicks). In ovo administration of 1.00x102 confirmed cfu/200uL/embryo (Experiment 2)	ND	ND	Exposition of eggs to formaldehyde (seeder)	Fumigation of the hatch cabinet via a drip application of 6mL of formalin every 3 h after	Every three hours for ND time, after transfer from the incubator to the hatching cabinet until 12 hours before hatch pull	Not clear, perhaps between d18-d21 (after transfer from the incubator to the hatching cabinet)	d7 post hatch	ND	ND	Not impacted	0 (assumed)	d1 of incubation	Hatching day	21	Graham, B. D., Selby, C. M., Graham, L. E., Teague, K. D., Tellez-Isaias, G., Hargis, B. M., & Vuong, C. N. (2021). Development of a wild-type Escherichia coli environmental bloom model to evaluate alternatives to formaldehyde fumigation in broiler chicken hatch cabinets. Poultry Science, 100(3), 100975. https://doi.org/10.1016/J.PSJ.2020.12.075
Development of a wild-type Escherichia coli environmental bloom model to evaluate alternatives to formaldehyde fuigation in broiler chicken hatch cabinets	Graham B.D.	USA	English	2020	Poultry Science	RCT	28 (18 incubation period + 3 hatching period + 7 post hatch)	Longitudinal study	Hatchery	Eggs	Control	Experiment 2 - Experimental flock (Ross 308)	ND	ND	Ross	ND	Infected at d19 of incubation with isolate I1 (recovered postmortem from diseased chicks). In ovo administration of 1.00x102 confirmed cfu/200uL/embryo (Experiment 2)	ND	ND	ND	ND	ND	NA	d7 post hatch	ND	ND	Not impacted	0 (assumed)	d1 of incubation	Hatching day	21	Graham, B. D., Selby, C. M., Graham, L. E., Teague, K. D., Tellez-Isaias, G., Hargis, B. M., & Vuong, C. N. (2021). Development of a wild-type Escherichia coli environmental bloom model to evaluate alternatives to formaldehyde fumigation in broiler chicken hatch cabinets. Poultry Science, 100(3), 100975. https://doi.org/10.1016/J.PSJ.2020.12.076
Development of a wild-type Escherichia coli environmental bloom model to evaluate alternatives to formaldehyde fuigation in broiler chicken hatch cabinets	Graham B.D.	USA	English	2020	Poultry Science	RCT	28 (18 incubation period + 3 hatching period + 7 post hatch)	Longitudinal study	Hatchery	Eggs	Group 1	Experiment 3 - Experimental flock (Ross 308)	ND	210 eggs	Ross	ND	Infected at d19 of incubation with isolate I1 (recovered postmortem from diseased chicks). In ovo administration of 1.12x102 confirmed cfu/200uL/embryo (Experiment 3)	ND	ND	No biosecurity measure	None	None	NA	d7 post hatch	ND	ND	Not impacted	0 (assumed)	d1 of incubation	Hatching day	21	Graham, B. D., Selby, C. M., Graham, L. E., Teague, K. D., Tellez-Isaias, G., Hargis, B. M., & Vuong, C. N. (2021). Development of a wild-type Escherichia coli environmental bloom model to evaluate alternatives to formaldehyde fumigation in broiler chicken hatch cabinets. Poultry Science, 100(3), 100975. https://doi.org/10.1016/J.PSJ.2020.12.077
Development of a wild-type Escherichia coli environmental bloom model to evaluate alternatives to formaldehyde fuigation in broiler chicken hatch cabinets	Graham B.D.	USA	English	2020	Poultry Science	RCT	28 (18 incubation period + 3 hatching period + 7 post hatch)	Longitudinal study	Hatchery	Eggs	Group 2	Experiment 3 - Experimental flock (Ross 308)	ND	210 eggs	Ross	ND	Infected at d19 of incubation with isolate I1 (recovered postmortem from diseased chicks). In ovo administration of 1.12x102 confirmed cfu/200uL/embryo (Experiment 3)	ND	ND	No biosecurity measure	None	None	NA	d7 post hatch	ND	ND	Not impacted	0 (assumed)	d1 of incubation	Hatching day	21	Graham, B. D., Selby, C. M., Graham, L. E., Teague, K. D., Tellez-Isaias, G., Hargis, B. M., & Vuong, C. N. (2021). Development of a wild-type Escherichia coli environmental bloom model to evaluate alternatives to formaldehyde fumigation in broiler chicken hatch cabinets. Poultry Science, 100(3), 100975. https://doi.org/10.1016/J.PSJ.2020.12.078
Development of a wild-type Escherichia coli environmental bloom model to evaluate alternatives to formaldehyde fuigation in broiler chicken hatch cabinets	Graham B.D.	USA	English	2020	Poultry Science	RCT	28 (18 incubation period + 3 hatching period + 7 post hatch)	Longitudinal study	Hatchery	Eggs	Group 3	Experiment 3 - Experimental flock (Ross 308)	ND	210 eggs	Ross	ND	Infected at d19 of incubation with isolate I1 (recovered postmortem from diseased chicks). In ovo administration of 1.12x102 confirmed cfu/200uL/embryo (Experiment 3)	ND	ND	Exposition of eggs to formaldehyde (contact)	Fumigation of the hatch cabinet via a drip application of 6mL of formalin every 3 h after	Every three hours for ND time, after transfer from the incubator to the hatching cabinet until 12 hours before hatch pull	Not clear, perhaps between d18-d21 (after transfer from the incubator to the hatching cabinet)	d7 post hatch	ND	ND	Not impacted	0 (assumed)	d1 of incubation	Hatching day	21	Graham, B. D., Selby, C. M., Graham, L. E., Teague, K. D., Tellez-Isaias, G., Hargis, B. M., & Vuong, C. N. (2021). Development of a wild-type Escherichia coli environmental bloom model to evaluate alternatives to formaldehyde fumigation in broiler chicken hatch cabinets. Poultry Science, 100(3), 100975. https://doi.org/10.1016/J.PSJ.2020.12.079
Development of a wild-type Escherichia coli environmental bloom model to evaluate alternatives to formaldehyde fuigation in broiler chicken hatch cabinets	Graham B.D.	USA	English	2020	Poultry Science	RCT	28 (18 incubation period + 3 hatching period + 7 post hatch)	Longitudinal study	Hatchery	Eggs	Group 4	Experiment 3 - Experimental flock (Ross 308)	ND	210 eggs	Ross	ND	Infected at d19 of incubation with isolate I1 (recovered postmortem from diseased chicks). In ovo administration of 1.12x102 confirmed cfu/200uL/embryo (Experiment 3)	ND	ND	Exposition of eggs to formaldehyde (seeder)	Fumigation of the hatch cabinet via a drip application of 6mL of formalin every 3 h after	Every three hours for ND time, after transfer from the incubator to the hatching cabinet until 12 hours before hatch pull	Not clear, perhaps between d18-d21 (after transfer from the incubator to the hatching cabinet)	d7 post hatch	ND	ND	Not impacted	0 (assumed)	d1 of incubation	Hatching day	21	Graham, B. D., Selby, C. M., Graham, L. E., Teague, K. D., Tellez-Isaias, G., Hargis, B. M., & Vuong, C. N. (2021). Development of a wild-type Escherichia coli environmental bloom model to evaluate alternatives to formaldehyde fumigation in broiler chicken hatch cabinets. Poultry Science, 100(3), 100975. https://doi.org/10.1016/J.PSJ.2020.12.080
Development of a wild-type Escherichia coli environmental bloom model to evaluate alternatives to formaldehyde fuigation in broiler chicken hatch cabinets	Graham B.D.	USA	English	2020	Poultry Science	RCT	28 (18 incubation period + 3 hatching period + 7 post hatch)	Longitudinal study	Hatchery	Eggs	Control	Experiment 3 - Experimental flock (Ross 308)	ND	ND	Ross	ND	Infected at d19 of incubation with isolate I1 (recovered postmortem from diseased chicks). In ovo administration of 1.12x102 confirmed cfu/200uL/embryo (Experiment 3)	ND	ND	ND	ND	ND	NA	d7 post hatch	ND	ND	Not impacted	0 (assumed)	d1 of incubation	Hatching day	21	Graham, B. D., Selby, C. M., Graham, L. E., Teague, K. D., Tellez-Isaias, G., Hargis, B. M., & Vuong, C. N. (2021). Development of a wild-type Escherichia coli environmental bloom model to evaluate alternatives to formaldehyde fumigation in broiler chicken hatch cabinets. Poultry Science, 100(3), 100975. https://doi.org/10.1016/J.PSJ.2020.12.081

## Sheet: Data extraction sheet_Chicks
Supplementary Table S5: data extraction sheet concerning chicks
Title of the study	Author (just first author)	Country	Language	Year of publication	Journal of publication	Type of study (RCT, ND)	Duration of the study (days, ND)	Study design (cross sectional study, longitudinal study, ND)	Poultry production chain step (hatchery, farm, post hatch period, ND)	Population (eggs, chicks, ND)	Group ID	Group typology (commercial, experimental flocks, ND)	Origin	Group size (number of birds, ND)	Breed	Sex (M, F, both, ND)	Infection with E.coli (day)	Treatment before infection with E. coli (days, ND)	Treatment before infection with E. coli (how, ND)	Type of biosecurity measure	Application of biosecurity measure (how, ND)	Duration of exposure to the biosecurity measure (hours, ND)	Production stage/age of birds when intervention was applied (days, ND)	Production stage/age of birds when outcome(s) were measured (days, ND)	Duration of infection (days, ND)	Mortality events (number, NA)	Mortality observations (start, NA)	Mortality observations (end, NA)	Mortality observations duration (days, NA)	FCR (%, NA)	FCR observations period (days, NA)	Condemnation to slaughterhouse (number, NA)	Condemnation to slaughterhouse (observation period: days, NA)	References (how to cite the paper)	Indicated or not	Comments
Disinfection by hydrogen peroxide nebulization increases susceptibility to avian pathogenic Escherichia coli	Oosterik, Leon H.	Belgium	English	2015	BMC Research Notes	RCT	38d	Longitudinal study	Farm	Chicks	Group 1	Commercial (Ross)	Belgabroed NV, Merksplas, Belgium	5	Ross	ND	d31-32	d28	Oral vaccination against Newcastle disease (10^6 mean egg infective dose; MSD Animal Health)	Exposition of chicks to 2% H2O2 (post E. coli infection)	Nebulization for 60 mins	1	d33 (during the rearing cycle)	d39 (dead)	1	0	NA	NA	7-8	NA	NA	NA	NA	Oosterik, L.H., Tuntufye, H.N., Janssens, S. et al. Disinfection by hydrogen peroxide nebulization increases susceptibility to avian pathogenic Escherichia coli . BMC Res Notes 8, 378 (2015). https://doi.org/10.1186/s13104-015-1329-z	Controindicated	In this paper the only outcome was mortality. Other outcomes were considered (i.e., macroscopic lesions). Can we consider them?
Disinfection by hydrogen peroxide nebulization increases susceptibility to avian pathogenic Escherichia coli	Oosterik, Leon H.	Belgium	English	2015	BMC Research Notes	RCT	38d	Longitudinal study	Farm	Chicks	Group 2	Commercial (Ross)	Belgabroed NV, Merksplas, Belgium	5	Ross	ND	d31-32	d28	Oral vaccination against Newcastle disease (10^6 mean egg infective dose; MSD Animal Health)	Exposition of chicks to 1% H2O2 (post E. coli infection)	Nebulization for 60 mins	1	d33 (during the rearing cycle)	d39 (dead)	1	0	NA	NA	7-8	NA	NA	NA	NA	Oosterik, L.H., Tuntufye, H.N., Janssens, S. et al. Disinfection by hydrogen peroxide nebulization increases susceptibility to avian pathogenic Escherichia coli . BMC Res Notes 8, 378 (2015). https://doi.org/10.1186/s13104-015-1329-z	Controindicated	In this paper the only outcome was mortality. Other outcomes were considered (i.e., macroscopic lesions). Can we consider them?
Disinfection by hydrogen peroxide nebulization increases susceptibility to avian pathogenic Escherichia coli	Oosterik, Leon H.	Belgium	English	2015	BMC Research Notes	RCT	38d	Longitudinal study	Farm	Chicks	Negative control	Commercial (Ross)	Belgabroed NV, Merksplas, Belgium	5	Ross	ND	d31-32	d28	Oral vaccination against Newcastle disease (10^6 mean egg infective dose; MSD Animal Health)	Exposition of chicks to distilled water (post E. coli infection)	Nebulization for 60 mins	1	d33 (during the rearing cycle)	d39 (dead)	1	0	NA	NA	7-8	NA	NA	NA	NA	Oosterik, L.H., Tuntufye, H.N., Janssens, S. et al. Disinfection by hydrogen peroxide nebulization increases susceptibility to avian pathogenic Escherichia coli . BMC Res Notes 8, 378 (2015). https://doi.org/10.1186/s13104-015-1329-z	Controindicated	In this paper the only outcome was mortality. Other outcomes were considered (i.e., macroscopic lesions). Can we consider them?
Comparison of Virkon S and Formaldehyde on hatchability and survival rate of chicks in disinfection of fertile eggs	Gholami-Ahangaran, M.	Iran	English	2016	Revue Med. Vet	RCT	28 (21 incubation + 7 care period)	Longitudinal study	Farm	chicks	Group 1	ND	Behjoujeh Zagros Aviculture (Chaharmahal-va-Bakhtiyari province, Iran)	30 eggs (with 3 replicates)	ND	ND	No artificial contamination of Eggs	ND	ND	Exposition of eggs to Virkon S 1/100 diluition	1500 ppm (prepared solution in the volume of one ml) sprayed on each egg. After spraying, fertile eggs remained in room temperature for drying.	ND	0, disinfected in the breeder farm (2 hours after laying)	7	ND	1	Start, hatching day	End, 7d post hatching	7	0.81±0.07	7d (after hatch)	NA	NA	Gholami-Ahangaran, Majid, Sh Shahzamani and Mansureh Yazdkhasti. “Comparison of Virkon S ® and Formaldehyde on hatchability and survival rate of chicks in disinfection of fertile eggs.” (2016).		Not precision of the death origin
Comparison of Virkon S and Formaldehyde on hatchability and survival rate of chicks in disinfection of fertile eggs	Gholami-Ahangaran, M.	Iran	English	2016	Revue Med. Vet	RCT	28 (21 incubation + 7 care period)	Longitudinal study	Farm	chicks	Group 2	ND	Behjoujeh Zagros Aviculture (Chaharmahal-va-Bakhtiyari province, Iran)	30 eggs (with 3 replicates)	ND	ND	No artificial contamination of Eggs	ND	ND	Exposition of eggs to Virkon S 1/200 diluition	1500 ppm (prepared solution in the volume of one ml) sprayed on each egg. After spraying, fertile eggs remained in room temperature for drying.	ND	0, disinfected in the breeder farm (2 hours after laying)	7	ND	1	Start, hatching day	End, 7d post hatching	7	0.80±0.05	7d (after hatch)	NA	NA	Gholami-Ahangaran, Majid, Sh Shahzamani and Mansureh Yazdkhasti. “Comparison of Virkon S ® and Formaldehyde on hatchability and survival rate of chicks in disinfection of fertile eggs.” (2016).		Not precision of the death origin
Comparison of Virkon S and Formaldehyde on hatchability and survival rate of chicks in disinfection of fertile eggs	Gholami-Ahangaran, M.	Iran	English	2016	Revue Med. Vet	RCT	28 (21 incubation + 7 care period)	Longitudinal study	Farm	chicks	Group 3	ND	Behjoujeh Zagros Aviculture (Chaharmahal-va-Bakhtiyari province, Iran)	30 eggs (with 3 replicates)	ND	ND	No artificial contamination of Eggs	ND	ND	Expositionof eggs to formaldehyde	Disinfected in incubator (usual dose and method, with commercial conditions)	ND	0, disinfected in the breeder farm (2 hours after laying)	7	ND	1	Start, hatching day	End, 7d post hatching	7	0.82±0.03	7d (after hatch)	NA	NA	Gholami-Ahangaran, Majid, Sh Shahzamani and Mansureh Yazdkhasti. “Comparison of Virkon S ® and Formaldehyde on hatchability and survival rate of chicks in disinfection of fertile eggs.” (2016).		Not precision of the death origin
Comparison of Virkon S and Formaldehyde on hatchability and survival rate of chicks in disinfection of fertile eggs	Gholami-Ahangaran, M.	Iran	English	2016	Revue Med. Vet	RCT	28 (21 incubation + 7 care period)	Longitudinal study	Farm	chicks	Control	ND	Behjoujeh Zagros Aviculture (Chaharmahal-va-Bakhtiyari province, Iran)	30 eggs (with 3 replicates)	ND	ND	No artificial contamination of Eggs	ND	ND	Exposition of eggs to sterile water	ND	ND	0, disinfected in the breeder farm (2 hours after laying)	7	ND	13	Start, hatching day	End, 7d post hatching	7	0.81±0.94	7d (after hatch)	NA	NA	Gholami-Ahangaran, Majid, Sh Shahzamani and Mansureh Yazdkhasti. “Comparison of Virkon S ® and Formaldehyde on hatchability and survival rate of chicks in disinfection of fertile eggs.” (2016).		Not precision of the death origin
Fumigating broiler hatching eggs with lysozyme product (Inovapure) to reduce eggshell microbial load	Li, X.	Canada	English	2018	Poultry Science	RCT	23.3 (2 storage + 21.3 incubation) + 33	Longitudinal study	Farm	Chicks	Group 1	Experimental flock (Ross 308)	63-wk-old Ross 308 commercial flock	640 male + 640 female	Ross	Both	Infected (d3 post laying) with NA-resistant E. coli for 1 min and then splitted in 4 groups	d2	Storage of eggs (after collection on field) at 15°C and 75% relative humidity	Exposition of eggs to 1.5% LP	Fumigated for 10 minutes in the same fumigation room, order of fumigation randomized. After sanitation, all treated eggs were distributed into 8 incubators with 2 incubators per treatment. Briefly, 2 subsets of eggs per each sanitation treatment were randomly selected and incubated in 1 of 8 Chick Master G90 incubators (Chick Master, Medina, Ohio), the remaining 2 subsets of eggs with the same sa…	10 minutes	d3 after collection of eggs on field (not specified in the text) and before the beginning of incubation		ND	3	day 1 old	33 days old	33	1.43	0-33day (not specified in the text)	NA (here I would add NA because in the paper is reported mortality as parameter but is also stated "Diseases were not related to bacterial infection"	NA (here I would add NA because in the paper is reported mortality as parameter but is also stated "Diseases were not related to bacterial infection"	Xujie Li, Derek Anderson, Bruce Rathgeber, Nancy McLean, Janice MacIsaac, Fumigating broiler hatching eggs with lysozyme product (Inovapure) to reduce eggshell microbial load, Poultry Science, Volume 97, Issue 12, 2018, Pages 4252-4261, ISSN 0032-5791, https://doi.org/10.3382/ps/pey288. (https://www.sciencedirect.com/science/article/pii/S0032579119302548)
Fumigating broiler hatching eggs with lysozyme product (Inovapure) to reduce eggshell microbial load	Li, X.	Canada	English	2018	Poultry Science	RCT	23.3 (2 storage + 21.3 incubation) + 33	Longitudinal study	Farm	Chicks	Group 2	Experimental flock (Ross 308)	63-wk-old Ross 308 commercial flock	640 male + 640 female	Ross	Both	Infected (d3 post laying) with NA-resistant E. coli for 1 min and then splitted in 4 groups	d2	Storage of eggs (after collection on field) at 15°C and 75% relative humidity	Exposition of eggs to 3.0% LP	Fumigated for 10 minutes in the same fumigation room, order of fumigation randomized. After sanitation, all treated eggs were distributed into 8 incubators with 2 incubators per treatment. Briefly, 2 subsets of eggs per each sanitation treatment were randomly selected and incubated in 1 of 8 Chick Master G90 incubators (Chick Master, Medina, Ohio), the remaining 2 subsets of eggs with the same sa…	10 minutes	d3 after collection of eggs on field (not specified in the text) and before the beginning of incubation		ND	3	day 1 old	34 days old	33	1.43	0-33day (not specified in the text)	NA (here I would add NA because in the paper is reported mortality as parameter but is also stated "Diseases were not related to bacterial infection"	NA (here I would add NA because in the paper is reported mortality as parameter but is also stated "Diseases were not related to bacterial infection"	Xujie Li, Derek Anderson, Bruce Rathgeber, Nancy McLean, Janice MacIsaac, Fumigating broiler hatching eggs with lysozyme product (Inovapure) to reduce eggshell microbial load, Poultry Science, Volume 97, Issue 12, 2018, Pages 4252-4261, ISSN 0032-5791, https://doi.org/10.3382/ps/pey288. (https://www.sciencedirect.com/science/article/pii/S0032579119302548)
Fumigating broiler hatching eggs with lysozyme product (Inovapure) to reduce eggshell microbial load	Li, X.	Canada	English	2018	Poultry Science	RCT	23.3 (2 storage + 21.3 incubation) + 33	Longitudinal study	Farm	Chicks	Group 3	Experimental flock (Ross 308)	63-wk-old Ross 308 commercial flock	640 male + 640 female	Ross	Both	Infected (d3 post laying) with NA-resistant E. coli for 1 min and then splitted in 4 groups	d2	Storage of eggs (after collection on field) at 15°C and 75% relative humidity	Exposition of eggs to 0.125% QA	Fumigated for 10 minutes in the same fumigation room, order of fumigation randomized. After sanitation, all treated eggs were distributed into 8 incubators with 2 incubators per treatment. Briefly, 2 subsets of eggs per each sanitation treatment were randomly selected and incubated in 1 of 8 Chick Master G90 incubators (Chick Master, Medina, Ohio), the remaining 2 subsets of eggs with the same sa…	10 minutes	d3 after collection of eggs on field (not specified in the text) and before the beginning of incubation		ND	4	day 1 old	35 days old	33	1.43	0-33day (not specified in the text)	NA (here I would add NA because in the paper is reported mortality as parameter but is also stated "Diseases were not related to bacterial infection"	NA (here I would add NA because in the paper is reported mortality as parameter but is also stated "Diseases were not related to bacterial infection"	Xujie Li, Derek Anderson, Bruce Rathgeber, Nancy McLean, Janice MacIsaac, Fumigating broiler hatching eggs with lysozyme product (Inovapure) to reduce eggshell microbial load, Poultry Science, Volume 97, Issue 12, 2018, Pages 4252-4261, ISSN 0032-5791, https://doi.org/10.3382/ps/pey288. (https://www.sciencedirect.com/science/article/pii/S0032579119302548)
Fumigating broiler hatching eggs with lysozyme product (Inovapure) to reduce eggshell microbial load	Li, X.	Canada	English	2018	Poultry Science	RCT	23.3 (2 storage + 21.3 incubation) + 33	Longitudinal study	Farm	Chicks	Control	Experimental flock (Ross 308)	63-wk-old Ross 308 commercial flock	640 male + 640 female	Ross	Both	Infected (d3 post laying) with NA-resistant E. coli for 1 min and then splitted in 4 groups	d2	Storage of eggs (after collection on field) at 15°C and 75% relative humidity	Exposition of eggs to water control	Fumigated for 10 minutes in the same fumigation room, order of fumigation randomized. After sanitation, all treated eggs were distributed into 8 incubators with 2 incubators per treatment. Briefly, 2 subsets of eggs per each sanitation treatment were randomly selected and incubated in 1 of 8 Chick Master G90 incubators (Chick Master, Medina, Ohio), the remaining 2 subsets of eggs with the same sa…	10 minutes	d3 after collection of eggs on field (not specified in the text) and before the beginning of incubation		ND	5	day 1 old	36 days old	33	1.42	0-33day (not specified in the text)	NA (here I would add NA because in the paper is reported mortality as parameter but is also stated "Diseases were not related to bacterial infection"	NA (here I would add NA because in the paper is reported mortality as parameter but is also stated "Diseases were not related to bacterial infection"	Xujie Li, Derek Anderson, Bruce Rathgeber, Nancy McLean, Janice MacIsaac, Fumigating broiler hatching eggs with lysozyme product (Inovapure) to reduce eggshell microbial load, Poultry Science, Volume 97, Issue 12, 2018, Pages 4252-4261, ISSN 0032-5791, https://doi.org/10.3382/ps/pey288. (https://www.sciencedirect.com/science/article/pii/S0032579119302548)
Development of a wild-type Escherichia coli environmental bloom model to evaluate alternatives to formaldehyde fuigation in broiler chicken hatch cabinets	Graham B.D.	USA	English	2020	Poultry Science	RCT	28 (18 incubation period + 3 hatching period + 7 post hatch)	Longitudinal study	Post hatch period	Chicks	Group 1	Experiment 2 - Experimental flock (Ross 308)	ND	210 eggs	Ross	ND	Infected at d19 of incubation with isolate I1 (recovered postmortem from diseased chicks). In ovo administration of 1.00x102 confirmed cfu/200uL/embryo (Experiment 2)	ND	ND	No biosecurity measure	None	None	NA	d7 post hatch	ND	Not impacted	day 1 old	End, 7d post hatching	7	NA	NA	NA	NA	Graham, B. D., Selby, C. M., Graham, L. E., Teague, K. D., Tellez-Isaias, G., Hargis, B. M., & Vuong, C. N. (2021). Development of a wild-type Escherichia coli environmental bloom model to evaluate alternatives to formaldehyde fumigation in broiler chicken hatch cabinets. Poultry Science, 100(3), 100975. https://doi.org/10.1016/J.PSJ.2020.12.072
Development of a wild-type Escherichia coli environmental bloom model to evaluate alternatives to formaldehyde fuigation in broiler chicken hatch cabinets	Graham B.D.	USA	English	2020	Poultry Science	RCT	28 (18 incubation period + 3 hatching period + 7 post hatch)	Longitudinal study	Post hatch period	Chicks	Group 2	Experiment 2 - Experimental flock (Ross 308)	ND	210 eggs	Ross	ND	Infected at d19 of incubation with isolate I1 (recovered postmortem from diseased chicks). In ovo administration of 1.00x102 confirmed cfu/200uL/embryo (Experiment 2)	ND	ND	No biosecurity measure	None	None	NA	d7 post hatch	ND	Not impacted	day 1 old	End, 7d post hatching	7	NA	NA	NA	NA	Graham, B. D., Selby, C. M., Graham, L. E., Teague, K. D., Tellez-Isaias, G., Hargis, B. M., & Vuong, C. N. (2021). Development of a wild-type Escherichia coli environmental bloom model to evaluate alternatives to formaldehyde fumigation in broiler chicken hatch cabinets. Poultry Science, 100(3), 100975. https://doi.org/10.1016/J.PSJ.2020.12.073
Development of a wild-type Escherichia coli environmental bloom model to evaluate alternatives to formaldehyde fuigation in broiler chicken hatch cabinets	Graham B.D.	USA	English	2020	Poultry Science	RCT	28 (18 incubation period + 3 hatching period + 7 post hatch)	Longitudinal study	Post hatch period	Chicks	Group 3	Experiment 2 - Experimental flock (Ross 308)	ND	210 eggs	Ross	ND	Infected at d19 of incubation with isolate I1 (recovered postmortem from diseased chicks). In ovo administration of 1.00x102 confirmed cfu/200uL/embryo (Experiment 2)	ND	ND	Exposition of eggs to formaldehyde (contact)	Fumigation of the hatch cabinet via a drip application of 6mL of formalin every 3 h after	Every three hours for ND time, after transfer from the incubator to the hatching cabinet until 12 hours before hatch pull	Not clear, perhaps between d18-d21 (after transfer from the incubator to the hatching cabinet)	d7 post hatch	ND	Not impacted	day 1 old	End, 7d post hatching	7	NA	NA	NA	NA	Graham, B. D., Selby, C. M., Graham, L. E., Teague, K. D., Tellez-Isaias, G., Hargis, B. M., & Vuong, C. N. (2021). Development of a wild-type Escherichia coli environmental bloom model to evaluate alternatives to formaldehyde fumigation in broiler chicken hatch cabinets. Poultry Science, 100(3), 100975. https://doi.org/10.1016/J.PSJ.2020.12.074
Development of a wild-type Escherichia coli environmental bloom model to evaluate alternatives to formaldehyde fuigation in broiler chicken hatch cabinets	Graham B.D.	USA	English	2020	Poultry Science	RCT	28 (18 incubation period + 3 hatching period + 7 post hatch)	Longitudinal study	Post hatch period	Chicks	Group 4	Experiment 2 - Experimental flock (Ross 308)	ND	210 eggs	Ross	ND	Infected at d19 of incubation with isolate I1 (recovered postmortem from diseased chicks). In ovo administration of 1.00x102 confirmed cfu/200uL/embryo (Experiment 2)	ND	ND	Exposition of eggs to formaldehyde (seeder)	Fumigation of the hatch cabinet via a drip application of 6mL of formalin every 3 h after	Every three hours for ND time, after transfer from the incubator to the hatching cabinet until 12 hours before hatch pull	Not clear, perhaps between d18-d21 (after transfer from the incubator to the hatching cabinet)	d7 post hatch	ND	Not impacted	day 1 old	End, 7d post hatching	7	NA	NA	NA	NA	Graham, B. D., Selby, C. M., Graham, L. E., Teague, K. D., Tellez-Isaias, G., Hargis, B. M., & Vuong, C. N. (2021). Development of a wild-type Escherichia coli environmental bloom model to evaluate alternatives to formaldehyde fumigation in broiler chicken hatch cabinets. Poultry Science, 100(3), 100975. https://doi.org/10.1016/J.PSJ.2020.12.075
Development of a wild-type Escherichia coli environmental bloom model to evaluate alternatives to formaldehyde fuigation in broiler chicken hatch cabinets	Graham B.D.	USA	English	2020	Poultry Science	RCT	28 (18 incubation period + 3 hatching period + 7 post hatch)	Longitudinal study	Post hatch period	Chicks	Control	Experiment 2 - Experimental flock (Ross 308)	ND	ND	Ross	ND	Infected at d19 of incubation with isolate I1 (recovered postmortem from diseased chicks). In ovo administration of 1.00x102 confirmed cfu/200uL/embryo (Experiment 2)	ND	ND	ND	ND	ND	NA	d7 post hatch	ND	Not impacted	day 1 old	End, 7d post hatching	7	NA	NA	NA	NA	Graham, B. D., Selby, C. M., Graham, L. E., Teague, K. D., Tellez-Isaias, G., Hargis, B. M., & Vuong, C. N. (2021). Development of a wild-type Escherichia coli environmental bloom model to evaluate alternatives to formaldehyde fumigation in broiler chicken hatch cabinets. Poultry Science, 100(3), 100975. https://doi.org/10.1016/J.PSJ.2020.12.076
Development of a wild-type Escherichia coli environmental bloom model to evaluate alternatives to formaldehyde fuigation in broiler chicken hatch cabinets	Graham B.D.	USA	English	2020	Poultry Science	RCT	28 (18 incubation period + 3 hatching period + 7 post hatch)	Longitudinal study	Post hatch period	Chicks	Group 1	Experiment 3 - Experimental flock (Ross 308)	ND	210 eggs	Ross	ND	Infected at d19 of incubation with isolate I1 (recovered postmortem from diseased chicks). In ovo administration of 1.12x102 confirmed cfu/200uL/embryo (Experiment 3)	ND	ND	No biosecurity measure	None	None	NA	d7 post hatch	ND	Not impacted	day 1 old	End, 7d post hatching	7	NA	NA	NA	NA	Graham, B. D., Selby, C. M., Graham, L. E., Teague, K. D., Tellez-Isaias, G., Hargis, B. M., & Vuong, C. N. (2021). Development of a wild-type Escherichia coli environmental bloom model to evaluate alternatives to formaldehyde fumigation in broiler chicken hatch cabinets. Poultry Science, 100(3), 100975. https://doi.org/10.1016/J.PSJ.2020.12.077
Development of a wild-type Escherichia coli environmental bloom model to evaluate alternatives to formaldehyde fuigation in broiler chicken hatch cabinets	Graham B.D.	USA	English	2020	Poultry Science	RCT	28 (18 incubation period + 3 hatching period + 7 post hatch)	Longitudinal study	Post hatch period	Chicks	Group 2	Experiment 3 - Experimental flock (Ross 308)	ND	210 eggs	Ross	ND	Infected at d19 of incubation with isolate I1 (recovered postmortem from diseased chicks). In ovo administration of 1.12x102 confirmed cfu/200uL/embryo (Experiment 3)	ND	ND	No biosecurity measure	None	None	NA	d7 post hatch	ND	Not impacted	day 1 old	End, 7d post hatching	7	NA	NA	NA	NA	Graham, B. D., Selby, C. M., Graham, L. E., Teague, K. D., Tellez-Isaias, G., Hargis, B. M., & Vuong, C. N. (2021). Development of a wild-type Escherichia coli environmental bloom model to evaluate alternatives to formaldehyde fumigation in broiler chicken hatch cabinets. Poultry Science, 100(3), 100975. https://doi.org/10.1016/J.PSJ.2020.12.078
Development of a wild-type Escherichia coli environmental bloom model to evaluate alternatives to formaldehyde fuigation in broiler chicken hatch cabinets	Graham B.D.	USA	English	2020	Poultry Science	RCT	28 (18 incubation period + 3 hatching period + 7 post hatch)	Longitudinal study	Post hatch period	Chicks	Group 3	Experiment 3 - Experimental flock (Ross 308)	ND	210 eggs	Ross	ND	Infected at d19 of incubation with isolate I1 (recovered postmortem from diseased chicks). In ovo administration of 1.12x102 confirmed cfu/200uL/embryo (Experiment 3)	ND	ND	Exposition of eggs to formaldehyde (contact)	Fumigation of the hatch cabinet via a drip application of 6mL of formalin every 3 h after	Every three hours for ND time, after transfer from the incubator to the hatching cabinet until 12 hours before hatch pull	Not clear, perhaps between d18-d21 (after transfer from the incubator to the hatching cabinet)	d7 post hatch	ND	Not impacted	day 1 old	End, 7d post hatching	7	NA	NA	NA	NA	Graham, B. D., Selby, C. M., Graham, L. E., Teague, K. D., Tellez-Isaias, G., Hargis, B. M., & Vuong, C. N. (2021). Development of a wild-type Escherichia coli environmental bloom model to evaluate alternatives to formaldehyde fumigation in broiler chicken hatch cabinets. Poultry Science, 100(3), 100975. https://doi.org/10.1016/J.PSJ.2020.12.079
Development of a wild-type Escherichia coli environmental bloom model to evaluate alternatives to formaldehyde fuigation in broiler chicken hatch cabinets	Graham B.D.	USA	English	2020	Poultry Science	RCT	28 (18 incubation period + 3 hatching period + 7 post hatch)	Longitudinal study	Post hatch period	Chicks	Group 4	Experiment 3 - Experimental flock (Ross 308)	ND	210 eggs	Ross	ND	Infected at d19 of incubation with isolate I1 (recovered postmortem from diseased chicks). In ovo administration of 1.12x102 confirmed cfu/200uL/embryo (Experiment 3)	ND	ND	Exposition of eggs to formaldehyde (seeder)	Fumigation of the hatch cabinet via a drip application of 6mL of formalin every 3 h after	Every three hours for ND time, after transfer from the incubator to the hatching cabinet until 12 hours before hatch pull	Not clear, perhaps between d18-d21 (after transfer from the incubator to the hatching cabinet)	d7 post hatch	ND	Not impacted	day 1 old	End, 7d post hatching	7	NA	NA	NA	NA	Graham, B. D., Selby, C. M., Graham, L. E., Teague, K. D., Tellez-Isaias, G., Hargis, B. M., & Vuong, C. N. (2021). Development of a wild-type Escherichia coli environmental bloom model to evaluate alternatives to formaldehyde fumigation in broiler chicken hatch cabinets. Poultry Science, 100(3), 100975. https://doi.org/10.1016/J.PSJ.2020.12.080
Development of a wild-type Escherichia coli environmental bloom model to evaluate alternatives to formaldehyde fuigation in broiler chicken hatch cabinets	Graham B.D.	USA	English	2020	Poultry Science	RCT	28 (18 incubation period + 3 hatching period + 7 post hatch)	Longitudinal study	Post hatch period	Chicks	Control	Experiment 3 - Experimental flock (Ross 308)	ND	ND	Ross	ND	Infected at d19 of incubation with isolate I1 (recovered postmortem from diseased chicks). In ovo administration of 1.12x102 confirmed cfu/200uL/embryo (Experiment 3)	ND	ND	ND	ND	ND	NA	d7 post hatch	ND	Not impacted	day 1 old	End, 7d post hatching	7	NA	NA	NA	NA	Graham, B. D., Selby, C. M., Graham, L. E., Teague, K. D., Tellez-Isaias, G., Hargis, B. M., & Vuong, C. N. (2021). Development of a wild-type Escherichia coli environmental bloom model to evaluate alternatives to formaldehyde fumigation in broiler chicken hatch cabinets. Poultry Science, 100(3), 100975. https://doi.org/10.1016/J.PSJ.2020.12.081

## Sheet: Explanation of variables
Supplementary Table S5: explanation of the variables used for data extraction
Variables	Explanation of the variables
Duration of the study (days, ND)	Duration of the experimentation. This may change between chicks (from the hatching day to the end of experimentation) and eggs (from the day in which eggs are collected to the day in which they hatch)
Origin	Origin of eggs or broiler use (country were eggs or broiler come from)
Infection with E.coli (day)	The day during the rearing cycle in which the infection with E. coli has started
Treatment before infection with E. coli (days, ND)	If present, the day in which any kind of treatment (i.e., vaccination, storage) before the infection with E. coli has started
Treatment before infection with E. coli (how, ND)	If present, the typology of treatment (i.e., vaccination, storage) before the infection with E. coli has started
Type of biosecurity measure	Intervention applied
Application of biosecurity measure (how, ND)	The method of application of the biosecurity measure
Duration of exposure to the biosecurity measure (hours, ND)	The duration of application of the biosecurity measure
Production stage/age of birds when intervention was applied (days, ND)	The age of the animals or the period (if the application was before the hatchery) in which the biosecurity measure was applied
Production stage/age of birds when outcome(s) were measured (days, ND)	The age of the animals or the period (if the application was before the hatchery) in which the outcome(s) was measured
Duration of infection (days, ND)	The time of inoculation/application is different from the time of exposure to E. coli. Within this variable we consider the time of exposure before the application of the intervention measure
Fertile eggs (number, ND)	Eggs that have the potential to undergo the intervention measure or to be impacted by E. coli
Number of hatched chickens (number, NA) - Hatchability of fertile eggs	This parameter is related to the number of possibly hatchable eggs upon the fertile ones.
Mortality events due to E. coli (number, NA)	One of the outcomes investigated: it refers to the no. of dead embryos (eggs) or chicks due to E.coli
Mortality observations (start, NA)	One of the outcomes investigated: it refers to the beginning of the event (in this case the outcome "death" caused by E. coli)
Mortality observations (end, NA)	One of the outcomes investigated: it refers to the end of the event (in this case the outcome "death" caused by E. coli)
Mortality observations duration (days, NA)	One of the outcomes investigated: it refers to the duration (beginning-end) of the event (in this case the outcome "death" caused by E. coli)
FCR (%, NA)	One of the outcomes investigated: it refers to the feed convertion ratio (this specific outcome refers to only chicks and not eggs) in percentage
FCR observations period (days, NA)	One of the outcomes investigated: it refers to period during which the feed convertion ratio outcome was observed (this specific outcome refers to only chicks and not eggs) in terms of days of duration
Condemnation to slaughterhouse (number, NA)	One of the outcomes investigated: it refers to the condemnation to slaughterhouse due to E. coli (this specific outcome refers to only chicks and not eggs) in number of events of death
Condemnation to slaughterhouse (observation period: days, NA)	One of the outcomes investigated: it refers to it refers to period during which the condemnation to slaughterhouse due to E. coli was observed (this specific outcome refers to only chicks and not eggs) in terms of days of duration
